# Supplementary material for: Fermented Fish Collagen Attenuates Melanogenesis via Decreasing UV-Induced Oxidative Stress
Source: Mar Drugs. 2024 Sep 15;22(9):421. doi: 10.3390/md22090421 (PMC11433465; doi:10.3390/md22090421)
Supplement: Supplementary file 1 [file marinedrugs-22-00421-s001.zip]

Archive with 1 entries (1 files):
- marinedrugs-3117492-supplementary.pdf
